# Supplementary material for: Redox Dynamic Interactions of Arsenic(III) with Green Rust Sulfate in the Presence of Citrate
Source: Environ Sci Technol Lett. 2024 Oct 15;11(11):1239–46. doi: 10.1021/acs.estlett.4c00700 (PMC11562726; doi:10.1021/acs.estlett.4c00700)
Supplement: Supplementary file 2 — ez4c00700_si_002.xlsx [file ez4c00700_si_002.xlsx]

## Sheet: Title
Redox Dynamic Interactions of Arsenic(III) with Green Rust Sulfate in the Presence of Citrate
Jagannath Biswakarma, Molly Matthews, and James M. Byrne
School of Earth Sciences, University of Bristol, Bristol, UK
Email: jagannath.biswakarma@bristol.ac.uk
This Excel file contains the data and tables presented in the main and supporting figures

## Sheet: Figure 1a
Batch Experiments
Experimental Conditions
		Unit
NaCl	0.01	M
HEPES	0.01	M	pH	7
GR-SO4	1	g/L
Citrate	50	µM
EDTA	200	µM
Anoxic	Glovebox
Data-Figure 1a
	[As]initial.diss.	GR-SO4+As+citrate		GR-SO4+As+EDTA			[As]initial.diss.	GR-SO4+As
		[As]eq.diss.	STD	[As]eq.diss.	STD			[As]eq.diss.	STD
	0	0	0	0	0		0	0	0
	50	10.3814	3.33862	10.4713	7.9511		50	3.09246	4.3734
	500	44.8657	6.21606	10.5303	8.18835		100	3.29337	10.3144
							250	3.71154	3.7372
							500	3.79703	5.24891
Dissolved concentrations measured with ICP-OES
[As]initial.diss.	added As(III) concentrations (µg/L)
[As]eq.diss.	equilibrium As concentration (average of triplicate) (µg/L)
STD	standard deviations of triplicate measurements

## Sheet: Figure 1b
Batch Experiments
Experimental Conditions
		Unit
NaCl	0.01	M
HEPES	0.01	M	pH	7
GR-SO4	1	g/L
Citrate	50	µM
EDTA	200	µM
Anoxic	Glovebox
Data-Figure 1b
	[As]initial.diss.	GR-SO4+As+citrate		GR-SO4+As+EDTA			[As]initial.diss.	GR-SO4+As
		[Fe]diss.	STD	[Fe]diss.	STD			[Fe]diss.	STD
	0	8.18854	1.99245	6.76235	0.902742		0	0	0.405524
	50	11.0778	2.47161	9.89329	0.229136		50	0.139773	0.666898
	500	11.4538	3.16903	8.58153	0.280759		100	2.09708	0.228999
							250	1.98069	0.374063
							500	4.14303	1.70232
Dissolved concentrations measured with ICP-OES
[As]initial.diss.	added As(III) concentrations (µg/L)
[Fe]diss.	Fe concentration (average of triplicate) (mg/L)
STD	standard deviations of triplicate measurements

## Sheet: Figure 2a
As K-edge XANES
Energy (eV)	Absorbance
	As(III)	As(V)	GR-SO4+As+citrate	GR-SO4+As
11800	0.00360053	0.00206536	0.0237074	-0.00582599
11805	-0.00233346	0.000751854	-0.012382	0.0146945
11810	-0.000670729	-0.00150598	0.00246036	0.00726391
11815	-0.000446626	-5.47025e-05	-0.00972156	-0.00857389
11820	-0.00395678	0.000328129	-0.00816846	-0.00164394
11825	0.00200043	-0.00239961	-0.0160158	-0.0112765
11830	0.00180663	-0.00182642	0.00162118	0.00571335
11835	0.00129367	-0.000990431	0.00686764	-0.0122324
11840	0.00454931	0.0016849	0.0131024	-0.00387554
11845	0.00543974	0.0019469	-0.00147126	0.0157566
11850	0.00838513	0.0076869	0.0299905	-0.0208073
11851	0.00521925	0.00659452	-0.010935	0.00171671
11852.2	-0.000821932	0.00877569	-0.00851967	0.0159838
11853.4	0.00669526	0.0107142	0.0112234	-0.0067144
11854.6	0.00471658	0.016449	-0.011149	0.0154418
11855.6	0.0111759	0.0159872	-0.0264153	0.00271775
11856.8	0.00500461	0.0202204	-0.00544099	0.00972696
11858	0.0192281	0.0242571	-0.0151916	0.00492884
11859.2	0.0272182	0.0282517	0.0109697	-0.0073182
11860.2	0.0278253	0.0369728	-0.0189945	0.0278564
11861.4	0.0365174	0.0428356	-0.018192	0.0355006
11862.6	0.0538425	0.0549484	0.00449885	0.0281942
11863.8	0.0617804	0.0691778	0.00481859	0.0458878
11864.8	0.0915654	0.0816794	0.0447614	0.0842126
11866	0.139638	0.113872	0.051019	0.108979
11867	0.212355	0.143764	0.113016	0.149438
11868.1	0.374758	0.202899	0.144646	0.245484
11869.2	0.756419	0.282853	0.284026	0.430755
11870.2	1.4677	0.39497	0.458288	0.795666
11871.3	2.11342	0.584938	0.713187	1.25746
11872.4	1.88	0.879322	1.05324	1.5107
11873.5	1.68306	1.45599	1.68497	1.75142
11874.6	1.55381	1.98829	2.54951	2.30851
11875.6	1.39721	2.00482	2.78699	2.40613
11876.7	1.2321	1.6569	2.12968	1.93215
11877.7	1.15468	1.38329	1.58559	1.54406
11878.8	1.11547	1.25104	1.27002	1.30192
11879.9	1.09964	1.15912	1.19063	1.23486
11881	1.11613	1.09662	1.15993	1.21551
11882.1	1.13166	1.04431	1.18095	1.17465
11883.1	1.13053	0.991859	1.11604	1.16002
11884.2	1.07071	0.971309	1.10024	1.16099
11885.3	0.990372	0.96778	1.04141	1.10211
11886.4	0.946674	0.991281	1.05514	1.05113
11887.5	0.914197	1.02232	1.03038	1.04956
11888.6	0.899366	1.05014	1.01989	1.03608
11889.8	0.915996	1.08177	1.04674	1.07794
11890.8	0.922997	1.08478	1.03692	1.07403
11892.1	0.9204	1.12375	1.05561	1.0987
11893.1	0.932129	1.13524	1.06703	1.08503
11895.1	0.939821	1.09336	1.07632	1.07018
11897.1	0.90006	1.05782	1.05178	1.03212
11899.1	0.879742	1.01583	0.959082	1.0023
11901.1	0.86757	0.95716	0.925378	0.981477
11903.1	0.842492	0.897679	0.856154	0.909788
11905.1	0.848419	0.88977	0.819603	0.875975
11907.1	0.856316	0.844486	0.801756	0.85636
11909	0.848146	0.820028	0.800707	0.852548
11910.1	0.86273	0.833712	0.785691	0.806753
11912.1	0.855365	0.871249	0.781932	0.83918
11914	0.871524	0.882903	0.801403	0.845648
11915.1	0.868303	0.887678	0.836926	0.849919
11917	0.894988	0.910669	0.86177	0.838596
11919	0.913006	0.921151	0.871184	0.88873
11920.1	0.920644	0.906789	0.864733	0.882757
11922	0.940723	0.93311	0.919349	0.910478
11923.1	0.965193	0.955734	0.908325	0.927952
11925	0.983383	0.960867	0.926533	0.9294
11926.1	0.996438	0.964653	0.941981	0.903193
11928	1.00154	0.953519	0.955498	0.961732
11929.1	1.03014	1.01395	0.989238	0.978581
11931	1.02792	0.996727	1.01333	0.989795
11932	1.04171	0.983609	1.02679	1.01405
11934	1.05929	1.04513	1.04199	1.05196
11935	1.06936	1.03676	1.05601	1.06226
11937	1.07682	1.03305	1.07818	1.07751
11938	1.07468	1.04573	1.07785	1.08122
11940	1.10471	1.07346	1.12961	1.10661
11941	1.09572	1.08362	1.09927	1.08073
11943	1.10992	1.11251	1.14678	1.11011
11944	1.11331	1.08623	1.15664	1.10484
11946	1.12277	1.10474	1.15898	1.13929
11948	1.12699	1.10604	1.17829	1.14235

## Sheet: Figure 2c
Fe K-edge XANES
Energy (eV)	Absorbance
	Native GR-SO4	GR-SO4	GR-SO4+As+citrate	GR-SO4+As
7070	0.00512604	0.00329837	9.50613e-13	3.00517e-05
7075	0.00600916	0.00407057	9.50701e-13	-1.49139e-05
7080	0.00729242	0.00481175	0.000200339	6.03275e-06
7085	0.00897016	0.00572459	0.000611786	4.51896e-05
7090	0.0108254	0.00695111	0.00120048	0.000819293
7095	0.0139176	0.0091852	0.00210337	0.00169712
7100	0.0183195	0.0113525	0.00366954	0.00399101
7105	0.0252536	0.0154858	0.0063603	0.00731281
7110	0.0393952	0.0241694	0.0118442	0.0149171
7111.2	0.0458925	0.0281768	0.0146995	0.0183419
7112.4	0.0601553	0.0365411	0.0209062	0.027204
7113.4	0.085456	0.0540065	0.0321991	0.0441957
7114.6	0.150051	0.105295	0.0671039	0.0953704
7115.8	0.175419	0.119346	0.0790223	0.110556
7116.99	0.156997	0.10139	0.0666324	0.0933619
7118.19	0.170783	0.109271	0.07271	0.100173
7119.39	0.216075	0.134467	0.0928752	0.126129
7120.39	0.28503	0.175608	0.12386	0.169625
7121.5	0.403743	0.25726	0.188383	0.259819
7122.59	0.533873	0.367599	0.275316	0.380112
7123.59	0.636403	0.476992	0.364369	0.50841
7124.59	0.739545	0.601825	0.467221	0.659793
7125.6	0.834375	0.734423	0.583292	0.831989
7126.7	0.911201	0.855688	0.698007	0.994895
7127.7	0.961671	0.956188	0.788076	1.13101
7128.7	1.00817	1.04937	0.879923	1.27887
7129.8	1.04994	1.15681	0.982314	1.43457
7130.91	1.08311	1.2431	1.07517	1.56769
7131.91	1.0923	1.27372	1.10447	1.6064
7133.01	1.08519	1.25807	1.09678	1.58044
7134.01	1.0731	1.24139	1.0725	1.53936
7135.02	1.06368	1.22246	1.05421	1.50742
7136.12	1.05137	1.19793	1.0269	1.44785
7137.12	1.04111	1.17699	1.00464	1.40183
7138.22	1.03294	1.1626	0.993438	1.37945
7139.32	1.02975	1.15203	0.984404	1.34596
7140.42	1.02538	1.13032	0.965804	1.31336
7141.42	1.02029	1.11484	0.952125	1.28042
7142.42	1.01078	1.09766	0.939075	1.24119
7143.43	1.0109	1.0908	0.932864	1.2196
7144.53	1.00699	1.08525	0.926799	1.20386
7145.62	1.00943	1.08435	0.930287	1.20099
7146.63	1.00416	1.08568	0.930724	1.18738
7147.73	1.00371	1.08156	0.929226	1.17307
7148.83	0.999567	1.07451	0.917184	1.15415
7149.93	0.989688	1.05369	0.904639	1.12238
7150.94	0.974997	1.03698	0.880849	1.07942
7152.03	0.971141	1.00891	0.866996	1.0443
7153.04	0.960468	0.99302	0.85413	1.0152
7154.04	0.951765	0.98298	0.840027	0.983342
7155.14	0.946978	0.970846	0.831727	0.963885
7156.24	0.941681	0.96759	0.831467	0.940699
7157.35	0.940648	0.952721	0.824141	0.920918
7158.44	0.936201	0.947586	0.81732	0.904751
7159.44	0.936165	0.943503	0.812643	0.888974
7162.05	0.936661	0.919891	0.829295	0.874442
7164.05	0.940966	0.927202	0.835869	0.865436
7166.04	0.949958	0.939716	0.856681	0.864158
7168.04	0.957972	0.941638	0.872925	0.884734
7170.05	0.968783	0.965002	0.899529	0.900511
7172.04	0.980646	0.983271	0.927266	0.920384
7174.05	0.999468	1.00268	0.954319	0.951606
7176.04	1.00301	1.01783	0.986123	0.975654
7178.04	1.00838	1.03191	1.00204	0.985024
7180.04	1.01539	1.03716	1.01606	0.98539
7182.04	1.01666	1.02657	1.03546	1.00052
7184.04	1.01908	1.03398	1.03765	0.988741
7186.04	1.01973	1.02072	1.03745	0.974117
7188.05	1.02198	1.02618	1.04415	0.976069
7190.04	1.01796	1.01423	1.04436	0.96446
7192.05	1.01833	1.01309	1.04653	0.954416
7194.04	1.01416	1.00565	1.04658	0.95909
7196.04	1.01578	1.00311	1.03875	0.951184
7198.04	1.01014	0.998156	1.03919	0.928323
7200.04	1.00899	0.991905	1.03248	0.920678
7202.04	1.0023	0.977941	1.02987	0.922285
7204.04	1.00253	0.969927	1.02643	0.904367
7206.04	0.998403	0.964959	1.02041	0.890387
7208.05	0.999901	0.960922	1.01508	0.887475
7210.04	0.994707	0.960033	1.00932	0.869539
7212.04	0.990763	0.948965	1.00874	0.863234
7214.04	0.991479	0.946105	1.00532	0.854569
7216.04	0.988009	0.947415	1.00503	0.874639
7218.04	0.987114	0.945415	1.00905	0.867904
7220.04	0.989565	0.945862	1.01072	0.883414

## Sheet: Figure 2b and 2d +Table S2
LCF of XANES (derivative) using Athena
	Samples	Figure 2b				Table S2a					Samples	Figure 2d				Table S2b
		LCF of XANES at As K-edge										LCF of XANS at Fe K-edge
		As(III)		As(V)		rfactor	chinu	chisqr				GR-SO4 Native		Goethite		rfactor	chinu	chisqr
		normalized fraction	error estimates	normalized fraction	error estimates							normalized fraction	error estimates	normalized fraction	error estimates
	GR-SO4	not applicable									GR-SO4	0.541219	0.0658291	0.458781	0.029477	0.0227004	6.26e-05	0.00257
	GR-SO4+As	0.24	0.055796	0.76	0.0412609	0.115601	0.0025551	0.10987			GR-SO4+As	0.331451	0.0716759	0.668549	0.0320953	0.0388875	0.0001962	0.00804
	GR-SO4+As+citrate	0	0.0375598	1	1.2001e-08	0.152443	0.0058907	0.2533			GR-SO4+As+citrate	0.460643	0.0834929	0.539357	0.0373864	0.0408948	9e-05	0.00369

## Sheet: Figure S1
XRD_GR-SO4
	2θ	Intensity
	15	233
	15.0197	344
	15.0394	191
	15.059	234
	15.0787	235
	15.0984	225
	15.1181	313
	15.1378	-42
	15.1574	345
	15.1771	442
	15.1968	363
	15.2165	86
	15.2362	312
	15.2558	97
	15.2755	232
	15.2952	250
	15.3149	231
	15.3346	218
	15.3542	341
	15.3739	314
	15.3936	382
	15.4133	237
	15.433	241
	15.4526	266
	15.4723	563
	15.492	329
	15.5117	357
	15.5314	487
	15.551	489
	15.5707	639
	15.5904	576
	15.6101	586
	15.6298	592
	15.6494	595
	15.6691	639
	15.6888	559
	15.7085	598
	15.7281	493
	15.7478	620
	15.7675	754
	15.7872	732
	15.8069	900
	15.8265	969
	15.8462	831
	15.8659	1237
	15.8856	1150
	15.9053	1610
	15.9249	1768
	15.9446	1714
	15.9643	2095
	15.984	2522
	16.0037	3294
	16.0233	3665
	16.043	4339
	16.0627	4871
	16.0824	5313
	16.1021	6220
	16.1217	6507
	16.1414	7024
	16.1611	7020
	16.1808	6760
	16.2005	6437
	16.2201	5906
	16.2398	4845
	16.2595	4326
	16.2792	3637
	16.2989	3204
	16.3185	2696
	16.3382	2246
	16.3579	1804
	16.3776	1937
	16.3973	1278
	16.4169	1379
	16.4366	1106
	16.4563	1025
	16.476	851
	16.4957	823
	16.5153	604
	16.535	774
	16.5547	658
	16.5744	673
	16.5941	637
	16.6137	471
	16.6334	345
	16.6531	439
	16.6728	563
	16.6925	440
	16.7121	477
	16.7318	396
	16.7515	656
	16.7712	488
	16.7909	517
	16.8105	449
	16.8302	467
	16.8499	182
	16.8696	333
	16.8893	327
	16.9089	398
	16.9286	591
	16.9483	381
	16.968	302
	16.9876	466
	17.0073	446
	17.027	243
	17.0467	485
	17.0664	582
	17.086	311
	17.1057	430
	17.1254	477
	17.1451	291
	17.1648	378
	17.1844	131
	17.2041	268
	17.2238	326
	17.2435	572
	17.2632	414
	17.2828	284
	17.3025	484
	17.3222	373
	17.3419	435
	17.3616	216
	17.3812	373
	17.4009	266
	17.4206	335
	17.4403	339
	17.46	513
	17.4796	367
	17.4993	371
	17.519	436
	17.5387	331
	17.5584	224
	17.578	412
	17.5977	388
	17.6174	534
	17.6371	371
	17.6568	357
	17.6764	528
	17.6961	530
	17.7158	475
	17.7355	262
	17.7552	539
	17.7748	474
	17.7945	375
	17.8142	451
	17.8339	427
	17.8536	373
	17.8732	294
	17.8929	270
	17.9126	555
	17.9323	605
	17.952	333
	17.9716	369
	17.9913	292
	18.011	450
	18.0307	216
	18.0504	504
	18.07	502
	18.0897	332
	18.1094	438
	18.1291	252
	18.1488	293
	18.1684	529
	18.1881	592
	18.2078	612
	18.2275	423
	18.2472	370
	18.2668	670
	18.2865	356
	18.3062	388
	18.3259	439
	18.3455	537
	18.3652	542
	18.3849	657
	18.4046	356
	18.4243	476
	18.4439	504
	18.4636	519
	18.4833	404
	18.503	444
	18.5227	587
	18.5423	336
	18.562	439
	18.5817	456
	18.6014	438
	18.6211	570
	18.6407	390
	18.6604	466
	18.6801	473
	18.6998	272
	18.7195	677
	18.7391	456
	18.7588	659
	18.7785	220
	18.7982	649
	18.8179	507
	18.8375	422
	18.8572	584
	18.8769	173
	18.8966	631
	18.9163	147
	18.9359	381
	18.9556	359
	18.9753	602
	18.995	294
	19.0147	291
	19.0343	597
	19.054	652
	19.0737	523
	19.0934	416
	19.1131	422
	19.1327	330
	19.1524	367
	19.1721	550
	19.1918	546
	19.2115	229
	19.2311	437
	19.2508	492
	19.2705	540
	19.2902	515
	19.3099	431
	19.3295	470
	19.3492	502
	19.3689	170
	19.3886	417
	19.4083	450
	19.4279	172
	19.4476	524
	19.4673	86
	19.487	389
	19.5067	463
	19.5263	287
	19.546	316
	19.5657	557
	19.5854	603
	19.605	352
	19.6247	310
	19.6444	634
	19.6641	512
	19.6838	392
	19.7034	443
	19.7231	256
	19.7428	400
	19.7625	437
	19.7822	632
	19.8018	364
	19.8215	122
	19.8412	364
	19.8609	630
	19.8806	583
	19.9002	612
	19.9199	472
	19.9396	592
	19.9593	685
	19.979	452
	19.9986	471
	20.0183	720
	20.038	371
	20.0577	687
	20.0774	251
	20.097	423
	20.1167	455
	20.1364	532
	20.1561	588
	20.1758	600
	20.1954	413
	20.2151	499
	20.2348	502
	20.2545	503
	20.2742	464
	20.2938	354
	20.3135	663
	20.3332	92
	20.3529	383
	20.3726	376
	20.3922	635
	20.4119	415
	20.4316	733
	20.4513	428
	20.471	598
	20.4906	342
	20.5103	455
	20.53	435
	20.5497	392
	20.5694	618
	20.589	587
	20.6087	297
	20.6284	694
	20.6481	315
	20.6678	415
	20.6874	103
	20.7071	607
	20.7268	509
	20.7465	519
	20.7662	372
	20.7858	659
	20.8055	569
	20.8252	323
	20.8449	204
	20.8646	338
	20.8842	261
	20.9039	400
	20.9236	367
	20.9433	553
	20.9629	635
	20.9826	122
	21.0023	324
	21.022	333
	21.0417	576
	21.0613	536
	21.081	586
	21.1007	818
	21.1204	416
	21.1401	428
	21.1597	463
	21.1794	548
	21.1991	232
	21.2188	204
	21.2385	288
	21.2581	270
	21.2778	368
	21.2975	210
	21.3172	261
	21.3369	536
	21.3565	465
	21.3762	386
	21.3959	686
	21.4156	447
	21.4353	478
	21.4549	788
	21.4746	742
	21.4943	481
	21.514	408
	21.5337	369
	21.5533	620
	21.573	474
	21.5927	311
	21.6124	198
	21.6321	461
	21.6517	261
	21.6714	500
	21.6911	422
	21.7108	429
	21.7305	466
	21.7501	487
	21.7698	143
	21.7895	497
	21.8092	241
	21.8289	657
	21.8485	545
	21.8682	170
	21.8879	614
	21.9076	657
	21.9273	396
	21.9469	564
	21.9666	349
	21.9863	495
	22.006	263
	22.0257	464
	22.0453	110
	22.065	443
	22.0847	498
	22.1044	466
	22.1241	434
	22.1437	203
	22.1634	307
	22.1831	219
	22.2028	600
	22.2224	380
	22.2421	278
	22.2618	372
	22.2815	339
	22.3012	377
	22.3208	543
	22.3405	134
	22.3602	488
	22.3799	208
	22.3996	380
	22.4192	353
	22.4389	364
	22.4586	201
	22.4783	348
	22.498	307
	22.5176	225
	22.5373	93
	22.557	305
	22.5767	422
	22.5964	291
	22.616	576
	22.6357	188
	22.6554	254
	22.6751	101
	22.6948	323
	22.7144	222
	22.7341	215
	22.7538	253
	22.7735	254
	22.7932	168
	22.8128	119
	22.8325	406
	22.8522	216
	22.8719	462
	22.8916	252
	22.9112	264
	22.9309	345
	22.9506	384
	22.9703	229
	22.99	267
	23.0096	220
	23.0293	216
	23.049	247
	23.0687	304
	23.0884	361
	23.108	335
	23.1277	369
	23.1474	164
	23.1671	387
	23.1868	370
	23.2064	242
	23.2261	478
	23.2458	388
	23.2655	266
	23.2852	481
	23.3048	391
	23.3245	526
	23.3442	372
	23.3639	297
	23.3836	403
	23.4032	484
	23.4229	539
	23.4426	484
	23.4623	285
	23.482	525
	23.5016	495
	23.5213	417
	23.541	619
	23.5607	569
	23.5803	497
	23.6	567
	23.6197	396
	23.6394	598
	23.6591	494
	23.6787	450
	23.6984	412
	23.7181	620
	23.7378	561
	23.7575	609
	23.7771	501
	23.7968	480
	23.8165	652
	23.8362	536
	23.8559	820
	23.8755	724
	23.8952	781
	23.9149	982
	23.9346	878
	23.9543	969
	23.9739	1099
	23.9936	1257
	24.0133	1520
	24.033	1453
	24.0527	1683
	24.0723	1822
	24.092	2240
	24.1117	2515
	24.1314	3020
	24.1511	3459
	24.1707	3951
	24.1904	4578
	24.2101	5608
	24.2298	6330
	24.2495	6919
	24.2691	8278
	24.2888	8862
	24.3085	9493
	24.3282	9913
	24.3479	9797
	24.3675	9608
	24.3872	8941
	24.4069	8411
	24.4266	7217
	24.4463	6535
	24.4659	5459
	24.4856	4660
	24.5053	3947
	24.525	3137
	24.5447	3047
	24.5643	2293
	24.584	2139
	24.6037	1755
	24.6234	1359
	24.6431	1338
	24.6627	1133
	24.6824	1035
	24.7021	786
	24.7218	983
	24.7415	747
	24.7611	782
	24.7808	658
	24.8005	541
	24.8202	499
	24.8398	666
	24.8595	353
	24.8792	678
	24.8989	461
	24.9186	547
	24.9382	551
	24.9579	552
	24.9776	691
	24.9973	492
	25.017	584
	25.0366	381
	25.0563	411
	25.076	447
	25.0957	496
	25.1154	478
	25.135	363
	25.1547	611
	25.1744	622
	25.1941	678
	25.2138	322
	25.2334	481
	25.2531	290
	25.2728	525
	25.2925	343
	25.3122	373
	25.3318	392
	25.3515	350
	25.3712	335
	25.3909	479
	25.4106	551
	25.4302	366
	25.4499	404
	25.4696	373
	25.4893	362
	25.509	299
	25.5286	444
	25.5483	302
	25.568	351
	25.5877	438
	25.6074	402
	25.627	340
	25.6467	443
	25.6664	414
	25.6861	372
	25.7058	473
	25.7254	420
	25.7451	431
	25.7648	389
	25.7845	256
	25.8042	401
	25.8238	293
	25.8435	424
	25.8632	544
	25.8829	584
	25.9026	372
	25.9222	356
	25.9419	345
	25.9616	268
	25.9813	333
	26.001	185
	26.0206	303
	26.0403	512
	26.06	366
	26.0797	356
	26.0994	169
	26.119	495
	26.1387	389
	26.1584	372
	26.1781	399
	26.1977	450
	26.2174	209
	26.2371	383
	26.2568	326
	26.2765	447
	26.2961	476
	26.3158	333
	26.3355	416
	26.3552	484
	26.3749	315
	26.3945	223
	26.4142	454
	26.4339	466
	26.4536	469
	26.4733	387
	26.4929	256
	26.5126	331
	26.5323	215
	26.552	201
	26.5717	402
	26.5913	394
	26.611	363
	26.6307	329
	26.6504	174
	26.6701	324
	26.6897	410
	26.7094	515
	26.7291	463
	26.7488	281
	26.7685	393
	26.7881	217
	26.8078	466
	26.8275	286
	26.8472	430
	26.8669	529
	26.8865	276
	26.9062	342
	26.9259	266
	26.9456	495
	26.9653	440
	26.9849	224
	27.0046	441
	27.0243	405
	27.044	252
	27.0637	264
	27.0833	455
	27.103	454
	27.1227	409
	27.1424	281
	27.1621	359
	27.1817	313
	27.2014	324
	27.2211	477
	27.2408	322
	27.2605	287
	27.2801	257
	27.2998	210
	27.3195	230
	27.3392	258
	27.3589	311
	27.3785	445
	27.3982	381
	27.4179	375
	27.4376	308
	27.4573	224
	27.4769	314
	27.4966	405
	27.5163	420
	27.536	303
	27.5556	238
	27.5753	303
	27.595	348
	27.6147	342
	27.6344	241
	27.654	353
	27.6737	205
	27.6934	476
	27.7131	411
	27.7328	354
	27.7524	220
	27.7721	372
	27.7918	462
	27.8115	292
	27.8312	151
	27.8508	309
	27.8705	370
	27.8902	384
	27.9099	324
	27.9296	373
	27.9492	254
	27.9689	484
	27.9886	474
	28.0083	392
	28.028	438
	28.0476	434
	28.0673	393
	28.087	420
	28.1067	422
	28.1264	289
	28.146	211
	28.1657	344
	28.1854	486
	28.2051	478
	28.2248	294
	28.2444	434
	28.2641	425
	28.2838	221
	28.3035	454
	28.3232	357
	28.3428	369
	28.3625	437
	28.3822	405
	28.4019	476
	28.4216	430
	28.4412	368
	28.4609	315
	28.4806	297
	28.5003	308
	28.52	306
	28.5396	401
	28.5593	429
	28.579	498
	28.5987	313
	28.6184	504
	28.638	475
	28.6577	497
	28.6774	407
	28.6971	292
	28.7168	397
	28.7364	412
	28.7561	438
	28.7758	267
	28.7955	301
	28.8151	364
	28.8348	412
	28.8545	432
	28.8742	481
	28.8939	496
	28.9135	323
	28.9332	304
	28.9529	394
	28.9726	512
	28.9923	385
	29.0119	492
	29.0316	240
	29.0513	346
	29.071	389
	29.0907	356
	29.1103	349
	29.13	407
	29.1497	471
	29.1694	398
	29.1891	461
	29.2087	442
	29.2284	557
	29.2481	265
	29.2678	481
	29.2875	370
	29.3071	457
	29.3268	284
	29.3465	390
	29.3662	358
	29.3859	422
	29.4055	394
	29.4252	319
	29.4449	269
	29.4646	367
	29.4843	472
	29.5039	514
	29.5236	431
	29.5433	516
	29.563	399
	29.5827	332
	29.6023	382
	29.622	446
	29.6417	442
	29.6614	345
	29.6811	499
	29.7007	471
	29.7204	395
	29.7401	351
	29.7598	478
	29.7795	347
	29.7991	433
	29.8188	411
	29.8385	373
	29.8582	424
	29.8779	345
	29.8975	406
	29.9172	385
	29.9369	531
	29.9566	675
	29.9763	497
	29.9959	674
	30.0156	658
	30.0353	675
	30.055	701
	30.0747	729
	30.0943	807
	30.114	675
	30.1337	406
	30.1534	642
	30.173	638
	30.1927	461
	30.2124	392
	30.2321	497
	30.2518	442
	30.2714	514
	30.2911	475
	30.3108	474
	30.3305	394
	30.3502	358
	30.3698	545
	30.3895	473
	30.4092	302
	30.4289	312
	30.4486	512
	30.4682	483
	30.4879	468
	30.5076	410
	30.5273	289
	30.547	494
	30.5666	393
	30.5863	381
	30.606	423
	30.6257	392
	30.6454	474
	30.665	388
	30.6847	429
	30.7044	323
	30.7241	537
	30.7438	313
	30.7634	430
	30.7831	477
	30.8028	351
	30.8225	390
	30.8422	368
	30.8618	402
	30.8815	446
	30.9012	261
	30.9209	506
	30.9406	488
	30.9602	417
	30.9799	389
	30.9996	427
	31.0193	409
	31.039	591
	31.0586	319
	31.0783	513
	31.098	493
	31.1177	577
	31.1374	459
	31.157	492
	31.1767	414
	31.1964	400
	31.2161	573
	31.2358	482
	31.2554	360
	31.2751	493
	31.2948	552
	31.3145	413
	31.3342	513
	31.3538	370
	31.3735	635
	31.3932	370
	31.4129	495
	31.4325	415
	31.4522	400
	31.4719	517
	31.4916	535
	31.5113	484
	31.5309	526
	31.5506	464
	31.5703	464
	31.59	450
	31.6097	442
	31.6293	475
	31.649	534
	31.6687	421
	31.6884	464
	31.7081	448
	31.7277	402
	31.7474	455
	31.7671	365
	31.7868	397
	31.8065	446
	31.8261	496
	31.8458	463
	31.8655	529
	31.8852	440
	31.9049	495
	31.9245	487
	31.9442	461
	31.9639	588
	31.9836	392
	32.0033	519
	32.0229	442
	32.0426	512
	32.0623	487
	32.082	361
	32.1017	577
	32.1213	479
	32.141	544
	32.1607	525
	32.1804	573
	32.2001	493
	32.2197	487
	32.2394	395
	32.2591	407
	32.2788	504
	32.2985	468
	32.3181	486
	32.3378	401
	32.3575	534
	32.3772	380
	32.3969	455
	32.4165	423
	32.4362	393
	32.4559	495
	32.4756	522
	32.4953	477
	32.5149	630
	32.5346	580
	32.5543	702
	32.574	595
	32.5937	644
	32.6133	636
	32.633	590
	32.6527	557
	32.6724	561
	32.6921	509
	32.7117	569
	32.7314	545
	32.7511	463
	32.7708	598
	32.7904	507
	32.8101	488
	32.8298	534
	32.8495	632
	32.8692	505
	32.8888	595
	32.9085	578
	32.9282	551
	32.9479	479
	32.9676	514
	32.9872	462
	33.0069	602
	33.0266	502
	33.0463	438
	33.066	448
	33.0856	577
	33.1053	470
	33.125	545
	33.1447	501
	33.1644	542
	33.184	525
	33.2037	523
	33.2234	565
	33.2431	447
	33.2628	592
	33.2824	478
	33.3021	531
	33.3218	562
	33.3415	572
	33.3612	622
	33.3808	538
	33.4005	489
	33.4202	398
	33.4399	441
	33.4596	521
	33.4792	513
	33.4989	553
	33.5186	578
	33.5383	514
	33.558	522
	33.5776	484
	33.5973	651
	33.617	639
	33.6367	655
	33.6564	567
	33.676	575
	33.6957	442
	33.7154	570
	33.7351	451
	33.7548	431
	33.7744	407
	33.7941	605
	33.8138	635
	33.8335	542
	33.8532	543
	33.8728	604
	33.8925	560
	33.9122	553
	33.9319	627
	33.9516	548
	33.9712	658
	33.9909	580
	34.0106	509
	34.0303	533
	34.0499	601
	34.0696	520
	34.0893	534
	34.109	544
	34.1287	562
	34.1483	618
	34.168	621
	34.1877	591
	34.2074	564
	34.2271	629
	34.2467	575
	34.2664	494
	34.2861	702
	34.3058	538
	34.3255	626
	34.3451	489
	34.3648	605
	34.3845	571
	34.4042	534
	34.4239	630
	34.4435	553
	34.4632	575
	34.4829	660
	34.5026	623
	34.5223	619
	34.5419	547
	34.5616	479
	34.5813	555
	34.601	583
	34.6207	469
	34.6403	565
	34.66	567
	34.6797	529
	34.6994	662
	34.7191	566
	34.7387	579
	34.7584	626
	34.7781	596
	34.7978	633
	34.8175	478
	34.8371	460
	34.8568	588
	34.8765	511
	34.8962	482
	34.9159	664
	34.9355	604
	34.9552	582
	34.9749	562
	34.9946	651
	35.0143	634
	35.0339	613
	35.0536	563
	35.0733	571
	35.093	592
	35.1127	670
	35.1323	613
	35.152	742
	35.1717	565
	35.1914	586
	35.2111	709
	35.2307	652
	35.2504	665
	35.2701	734
	35.2898	683
	35.3095	798
	35.3291	962
	35.3488	1136
	35.3685	1259
	35.3882	1231
	35.4078	1173
	35.4275	1305
	35.4472	1224
	35.4669	971
	35.4866	1061
	35.5062	821
	35.5259	825
	35.5456	818
	35.5653	763
	35.585	695
	35.6046	684
	35.6243	715
	35.644	679
	35.6637	648
	35.6834	605
	35.703	668
	35.7227	707
	35.7424	627
	35.7621	614
	35.7818	557
	35.8014	650
	35.8211	615
	35.8408	637
	35.8605	578
	35.8802	642
	35.8998	677
	35.9195	623
	35.9392	689
	35.9589	703
	35.9786	705
	35.9982	742
	36.0179	630
	36.0376	604
	36.0573	700
	36.077	596
	36.0966	613
	36.1163	683
	36.136	636
	36.1557	692
	36.1754	643
	36.195	620
	36.2147	564
	36.2344	704
	36.2541	580
	36.2738	662
	36.2934	767
	36.3131	506
	36.3328	699
	36.3525	576
	36.3722	664
	36.3918	624
	36.4115	657
	36.4312	688
	36.4509	700
	36.4706	666
	36.4902	606
	36.5099	744
	36.5296	654
	36.5493	769
	36.569	576
	36.5886	756
	36.6083	697
	36.628	740
	36.6477	728
	36.6673	731
	36.687	593
	36.7067	770
	36.7264	617
	36.7461	720
	36.7657	674
	36.7854	620
	36.8051	670
	36.8248	722
	36.8445	694
	36.8641	626
	36.8838	632
	36.9035	652
	36.9232	565
	36.9429	636
	36.9625	750
	36.9822	621
	37.0019	724
	37.0216	716
	37.0413	725
	37.0609	685
	37.0806	778
	37.1003	648
	37.12	660
	37.1397	579
	37.1593	625
	37.179	662
	37.1987	672
	37.2184	724
	37.2381	647
	37.2577	735
	37.2774	665
	37.2971	637
	37.3168	815
	37.3365	626
	37.3561	708
	37.3758	693
	37.3955	725
	37.4152	651
	37.4349	682
	37.4545	677
	37.4742	677
	37.4939	719
	37.5136	845
	37.5333	760
	37.5529	618
	37.5726	752
	37.5923	594
	37.612	766
	37.6317	680
	37.6513	729
	37.671	728
	37.6907	663
	37.7104	651
	37.7301	611
	37.7497	751
	37.7694	721
	37.7891	667
	37.8088	627
	37.8285	652
	37.8481	726
	37.8678	765
	37.8875	620
	37.9072	758
	37.9269	701
	37.9465	693
	37.9662	759
	37.9859	699
	38.0056	754
	38.0252	723
	38.0449	615
	38.0646	716
	38.0843	683
	38.104	661
	38.1236	745
	38.1433	643
	38.163	689
	38.1827	716
	38.2024	834
	38.222	674
	38.2417	653
	38.2614	769
	38.2811	697
	38.3008	835
	38.3204	684
	38.3401	792
	38.3598	615
	38.3795	797
	38.3992	700
	38.4188	727
	38.4385	684
	38.4582	652
	38.4779	774
	38.4976	735
	38.5172	738
	38.5369	778
	38.5566	697
	38.5763	765
	38.596	764
	38.6156	811
	38.6353	746
	38.655	772
	38.6747	721
	38.6944	716
	38.714	625
	38.7337	721
	38.7534	639
	38.7731	753
	38.7928	837
	38.8124	727
	38.8321	747
	38.8518	710
	38.8715	606
	38.8912	697
	38.9108	812
	38.9305	831
	38.9502	651
	38.9699	597
	38.9896	841
	39.0092	709
	39.0289	765
	39.0486	728
	39.0683	722
	39.088	732
	39.1076	613
	39.1273	767
	39.147	746
	39.1667	600
	39.1864	671
	39.206	693
	39.2257	747
	39.2454	662
	39.2651	703
	39.2847	840
	39.3044	792
	39.3241	885
	39.3438	726
	39.3635	736
	39.3831	809
	39.4028	718
	39.4225	762
	39.4422	693
	39.4619	823
	39.4815	744
	39.5012	712
	39.5209	694
	39.5406	775
	39.5603	809
	39.5799	753
	39.5996	746
	39.6193	717
	39.639	777
	39.6587	714
	39.6783	779
	39.698	745
	39.7177	744
	39.7374	729
	39.7571	786
	39.7767	739
	39.7964	669
	39.8161	869
	39.8358	810
	39.8555	727
	39.8751	765
	39.8948	743
	39.9145	690
	39.9342	721
	39.9539	766
	39.9735	661
	39.9932	734
	40.0129	760
	40.0326	853
	40.0523	768
	40.0719	711
	40.0916	748
	40.1113	773
	40.131	696
	40.1507	767
	40.1703	856
	40.19	725
	40.2097	779
	40.2294	846
	40.2491	952
	40.2687	740
	40.2884	684
	40.3081	923
	40.3278	769
	40.3475	876
	40.3671	845
	40.3868	728
	40.4065	801
	40.4262	799
	40.4459	737
	40.4655	807
	40.4852	724
	40.5049	689
	40.5246	805
	40.5443	726
	40.5639	756
	40.5836	828
	40.6033	722
	40.623	728
	40.6426	863
	40.6623	824
	40.682	763
	40.7017	721
	40.7214	777
	40.741	890
	40.7607	847
	40.7804	827
	40.8001	734
	40.8198	905
	40.8394	815
	40.8591	716
	40.8788	820
	40.8985	838
	40.9182	832
	40.9378	927
	40.9575	851
	40.9772	929
	40.9969	817
	41.0166	910
	41.0362	858
	41.0559	1108
	41.0756	987
	41.0953	1054
	41.115	997
	41.1346	968
	41.1543	985
	41.174	981
	41.1937	1028
	41.2134	947
	41.233	949
	41.2527	1012
	41.2724	894
	41.2921	900
	41.3118	924
	41.3314	928
	41.3511	969
	41.3708	943
	41.3905	887
	41.4102	757
	41.4298	873
	41.4495	949
	41.4692	862
	41.4889	794
	41.5086	766
	41.5282	831
	41.5479	820
	41.5676	803
	41.5873	793
	41.607	824
	41.6266	714
	41.6463	700
	41.666	799
	41.6857	786
	41.7054	792
	41.725	744
	41.7447	738
	41.7644	820
	41.7841	847
	41.8038	717
	41.8234	819
	41.8431	798
	41.8628	803
	41.8825	901
	41.9021	788
	41.9218	795
	41.9415	855
	41.9612	806
	41.9809	732
	42.0005	874
	42.0202	780
	42.0399	778
	42.0596	818
	42.0793	791
	42.0989	779
	42.1186	783
	42.1383	820
	42.158	818
	42.1777	806
	42.1973	762
	42.217	849
	42.2367	723
	42.2564	692
	42.2761	794
	42.2957	751
	42.3154	771
	42.3351	729
	42.3548	813
	42.3745	718
	42.3941	760
	42.4138	800
	42.4335	777
	42.4532	754
	42.4729	721
	42.4925	846
	42.5122	786
	42.5319	825
	42.5516	789
	42.5713	828
	42.5909	848
	42.6106	832
	42.6303	854
	42.65	766
	42.6697	898
	42.6893	697
	42.709	877
	42.7287	760
	42.7484	827
	42.7681	885
	42.7877	740
	42.8074	803
	42.8271	829
	42.8468	849
	42.8665	766
	42.8861	746
	42.9058	860
	42.9255	851
	42.9452	928
	42.9649	891
	42.9845	914
	43.0042	921
	43.0239	977
	43.0436	966
	43.0633	867
	43.0829	843
	43.1026	784
	43.1223	926
	43.142	779
	43.1617	886
	43.1813	939
	43.201	950
	43.2207	807
	43.2404	809
	43.26	778
	43.2797	830
	43.2994	838
	43.3191	696
	43.3388	718
	43.3584	898
	43.3781	945
	43.3978	865
	43.4175	801
	43.4372	737
	43.4568	790
	43.4765	863
	43.4962	775
	43.5159	834
	43.5356	867
	43.5552	798
	43.5749	734
	43.5946	858
	43.6143	757
	43.634	683
	43.6536	774
	43.6733	859
	43.693	804
	43.7127	824
	43.7324	843
	43.752	783
	43.7717	800
	43.7914	793
	43.8111	750
	43.8308	816
	43.8504	877
	43.8701	833
	43.8898	892
	43.9095	835
	43.9292	843
	43.9488	725
	43.9685	705
	43.9882	767
	44.0079	680
	44.0276	769
	44.0472	807
	44.0669	818
	44.0866	798
	44.1063	765
	44.126	859
	44.1456	934
	44.1653	854
	44.185	813
	44.2047	875
	44.2244	854
	44.244	779
	44.2637	851
	44.2834	745
	44.3031	748
	44.3228	820
	44.3424	788
	44.3621	831
	44.3818	860
	44.4015	735
	44.4212	901
	44.4408	796
	44.4605	817
	44.4802	796
	44.4999	791
	44.5196	927
	44.5392	869
	44.5589	747
	44.5786	866
	44.5983	791
	44.6179	793
	44.6376	866
	44.6573	937
	44.677	760
	44.6967	840
	44.7163	854
	44.736	705
	44.7557	1026
	44.7754	871
	44.7951	829
	44.8147	839
	44.8344	843
	44.8541	744
	44.8738	816
	44.8935	786
	44.9131	840
	44.9328	863
	44.9525	797
	44.9722	781
	44.9919	841
	45.0115	811
	45.0312	840
	45.0509	892
	45.0706	795
	45.0903	831
	45.1099	832
	45.1296	862
	45.1493	721
	45.169	730
	45.1887	786
	45.2083	855
	45.228	886
	45.2477	788
	45.2674	884
	45.2871	727
	45.3067	842
	45.3264	775
	45.3461	838
	45.3658	746
	45.3855	812
	45.4051	921
	45.4248	899
	45.4445	789
	45.4642	829
	45.4839	821
	45.5035	857
	45.5232	755
	45.5429	829
	45.5626	832
	45.5823	775
	45.6019	853
	45.6216	878
	45.6413	928
	45.661	809
	45.6807	812
	45.7003	859
	45.72	784
	45.7397	823
	45.7594	883
	45.7791	893
	45.7987	878
	45.8184	960
	45.8381	904
	45.8578	828
	45.8774	763
	45.8971	849
	45.9168	799
	45.9365	792
	45.9562	940
	45.9758	862
	45.9955	856
	46.0152	897
	46.0349	837
	46.0546	769
	46.0742	850
	46.0939	836
	46.1136	987
	46.1333	919
	46.153	823
	46.1726	913
	46.1923	781
	46.212	909
	46.2317	918
	46.2514	782
	46.271	924
	46.2907	850
	46.3104	875
	46.3301	880
	46.3498	888
	46.3694	890
	46.3891	787
	46.4088	872
	46.4285	881
	46.4482	833
	46.4678	920
	46.4875	794
	46.5072	967
	46.5269	1001
	46.5466	872
	46.5662	977
	46.5859	898
	46.6056	931
	46.6253	863
	46.645	1024
	46.6646	909
	46.6843	851
	46.704	977
	46.7237	940
	46.7434	996
	46.763	881
	46.7827	1047
	46.8024	925
	46.8221	838
	46.8418	851
	46.8614	884
	46.8811	894
	46.9008	890
	46.9205	960
	46.9402	835
	46.9598	897
	46.9795	843
	46.9992	880
	47.0189	885
	47.0386	877
	47.0582	882
	47.0779	873
	47.0976	844
	47.1173	955
	47.137	922
	47.1566	907
	47.1763	766
	47.196	926
	47.2157	998
	47.2353	817
	47.255	936
	47.2747	884
	47.2944	838
	47.3141	925
	47.3337	950
	47.3534	816
	47.3731	924
	47.3928	975
	47.4125	827
	47.4321	830
	47.4518	777
	47.4715	887
	47.4912	769
	47.5109	952
	47.5305	932
	47.5502	795
	47.5699	844
	47.5896	841
	47.6093	988
	47.6289	875
	47.6486	941
	47.6683	789
	47.688	915
	47.7077	941
	47.7273	844
	47.747	858
	47.7667	818
	47.7864	858
	47.8061	882
	47.8257	794
	47.8454	849
	47.8651	925
	47.8848	902
	47.9045	956
	47.9241	794
	47.9438	854
	47.9635	907
	47.9832	973
	48.0029	845
	48.0225	947
	48.0422	838
	48.0619	788
	48.0816	881
	48.1013	941
	48.1209	969
	48.1406	915
	48.1603	975
	48.18	866
	48.1997	897
	48.2193	931
	48.239	867
	48.2587	896
	48.2784	886
	48.2981	756
	48.3177	905
	48.3374	933
	48.3571	885
	48.3768	888
	48.3965	898
	48.4161	972
	48.4358	1078
	48.4555	902
	48.4752	985
	48.4948	863
	48.5145	881
	48.5342	911
	48.5539	936
	48.5736	818
	48.5932	974
	48.6129	861
	48.6326	888
	48.6523	878
	48.672	869
	48.6916	925
	48.7113	787
	48.731	973
	48.7507	845
	48.7704	930
	48.79	900
	48.8097	961
	48.8294	937
	48.8491	970
	48.8688	827
	48.8884	974
	48.9081	852
	48.9278	941
	48.9475	1020
	48.9672	967
	48.9868	935
	49.0065	902
	49.0262	945
	49.0459	879
	49.0656	905
	49.0852	892
	49.1049	966
	49.1246	988
	49.1443	872
	49.164	885
	49.1836	900
	49.2033	963
	49.223	911
	49.2427	951
	49.2624	1034
	49.282	946
	49.3017	906
	49.3214	911
	49.3411	977
	49.3608	863
	49.3804	941
	49.4001	1004
	49.4198	902
	49.4395	842
	49.4592	945
	49.4788	1007
	49.4985	973
	49.5182	1055
	49.5379	985
	49.5576	1075
	49.5772	978
	49.5969	1076
	49.6166	1153
	49.6363	1146
	49.656	1167
	49.6756	1245
	49.6953	1345
	49.715	1245
	49.7347	1366
	49.7544	1407
	49.774	1463
	49.7937	1456
	49.8134	1598
	49.8331	1673
	49.8527	1712
	49.8724	1602
	49.8921	1626
	49.9118	1657
	49.9315	1666
	49.9511	1703
	49.9708	1519
	49.9905	1455
	50.0102	1587
	50.0299	1462
	50.0495	1336
	50.0692	1476
	50.0889	1267
	50.1086	1244
	50.1283	1264
	50.1479	1094
	50.1676	1071
	50.1873	1127
	50.207	1027
	50.2267	938
	50.2463	1007
	50.266	1138
	50.2857	992
	50.3054	1040
	50.3251	1006
	50.3447	928
	50.3644	948
	50.3841	1049
	50.4038	992
	50.4235	925
	50.4431	903
	50.4628	933
	50.4825	943
	50.5022	915
	50.5219	1027
	50.5415	1041
	50.5612	1001
	50.5809	921
	50.6006	898
	50.6203	929
	50.6399	984
	50.6596	909
	50.6793	916
	50.699	952
	50.7187	896
	50.7383	979
	50.758	982
	50.7777	969
	50.7974	880
	50.8171	953
	50.8367	937
	50.8564	938
	50.8761	941
	50.8958	832
	50.9155	844
	50.9351	932
	50.9548	850
	50.9745	1005
	50.9942	947
	51.0139	952
	51.0335	897
	51.0532	953
	51.0729	866
	51.0926	903
	51.1122	939
	51.1319	938
	51.1516	954
	51.1713	962
	51.191	1006
	51.2106	912
	51.2303	890
	51.25	856
	51.2697	877
	51.2894	984
	51.309	986
	51.3287	920
	51.3484	815
	51.3681	928
	51.3878	933
	51.4074	900
	51.4271	957
	51.4468	929
	51.4665	914
	51.4862	965
	51.5058	875
	51.5255	818
	51.5452	916
	51.5649	978
	51.5846	929
	51.6042	868
	51.6239	982
	51.6436	868
	51.6633	882
	51.683	931
	51.7026	873
	51.7223	953
	51.742	943
	51.7617	965
	51.7814	928
	51.801	791
	51.8207	993
	51.8404	872
	51.8601	902
	51.8798	888
	51.8994	1028
	51.9191	919
	51.9388	963
	51.9585	888
	51.9782	980
	51.9978	890
	52.0175	855
	52.0372	942
	52.0569	872
	52.0766	902
	52.0962	947
	52.1159	919
	52.1356	956
	52.1553	972
	52.175	904
	52.1946	946
	52.2143	925
	52.234	912
	52.2537	889
	52.2734	943
	52.293	929
	52.3127	941
	52.3324	1020
	52.3521	904
	52.3718	917
	52.3914	885
	52.4111	917
	52.4308	879
	52.4505	875
	52.4701	839
	52.4898	940
	52.5095	1030
	52.5292	852
	52.5489	958
	52.5685	930
	52.5882	933
	52.6079	845
	52.6276	958
	52.6473	963
	52.6669	963
	52.6866	943
	52.7063	884
	52.726	942
	52.7457	854
	52.7653	926
	52.785	964
	52.8047	912
	52.8244	918
	52.8441	981
	52.8637	887
	52.8834	1055
	52.9031	939
	52.9228	1009
	52.9425	1013
	52.9621	932
	52.9818	968
	53.0015	992
	53.0212	921
	53.0409	988
	53.0605	981
	53.0802	940
	53.0999	931
	53.1196	901
	53.1393	993
	53.1589	932
	53.1786	1030
	53.1983	1048
	53.218	956
	53.2377	996
	53.2573	1138
	53.277	1134
	53.2967	1059
	53.3164	1217
	53.3361	1060
	53.3557	1089
	53.3754	1149
	53.3951	1073
	53.4148	1093
	53.4345	1036
	53.4541	1043
	53.4738	1010
	53.4935	995
	53.5132	983
	53.5329	1015
	53.5525	1017
	53.5722	1076
	53.5919	968
	53.6116	943
	53.6313	948
	53.6509	915
	53.6706	916
	53.6903	904
	53.71	1015
	53.7296	954
	53.7493	1029
	53.769	965
	53.7887	968
	53.8084	954
	53.828	888
	53.8477	1007
	53.8674	1014
	53.8871	931
	53.9068	1055
	53.9264	970
	53.9461	922
	53.9658	970
	53.9855	965
	54.0052	997
	54.0248	971
	54.0445	1015
	54.0642	1006
	54.0839	909
	54.1036	978
	54.1232	980
	54.1429	955
	54.1626	902
	54.1823	875
	54.202	998
	54.2216	952
	54.2413	896
	54.261	959
	54.2807	990
	54.3004	967
[truncated: 1,052 more rows]

## Sheet: Figure S3 
Batch Experiments
Experimental Conditions
		Unit
NaCl	0.01	M
HEPES	0.01	M	pH	7
GR-SO4	1	g/L
Citrate	50	µM
EDTA	200	µM
Anoxic	Glovebox
	[As]initial.diss.	GR-SO4+As+citrate					GR-SO4+As+EDTA						[As]initial.diss.	GR-SO4+As
		[As]eq.diss.	STD	Log Ce	Log qe	error estimates	[As]eq.diss.	STD	Log Ce	Log qe	error estimates			[As]eq.diss.	STD	Log Ce	Log qe	error estimates
	0	0	0				0	0					0	0	0
	50	10.3814	3.33862	1.69897	1.5979	0.523567	10.4713	7.9511	1.01626	1.5979	0.900427		50	3.09246	4.3734	1.69897	1.67124	0.640819
	500	44.8657	6.21606	2.69897	2.65814	0.793516	10.5303	8.18835	1.65191	2.65814	0.913196		100	3.29337	10.3144	2	1.98546	1.01344
													250	3.71154	3.7372	2.39794	2.39144	0.572546
													500	3.79703	5.24891	2.69897	2.69566	0.720069
Dissolved concentrations measured with ICP-OES
[As]initial.diss.	added As(III) concentrations (µg/L)
[As]eq.diss.	equilibrium As concentration (average of triplicate) (µg/L)
STD	standard deviations of triplicate measurements
q​e is the amount of As adsorbed per unit mass of GR-SO4 (µg/g),
Ce​ is the equilibrium concentration of As in the solution (µg/L)

## Sheet: Figure S4
Batch Experiments
Experimental Conditions
		Unit
NaCl	0.01	M
HEPES	0.01	M	pH	7
GR-SO4	1	g/L
Citrate	50	µM
EDTA	200	µM
Anoxic	Glovebox
	[As]initial.diss.	GR-SO4+As+citrate				GR-SO4+As+EDTA					[As]initial.diss.	GR-SO4+As
		[Fe]diss.	STD	% Fe dissolved	STD	[Fe]diss.	STD	% Fe dissolved	STD			[Fe]diss.	STD	% Fe dissolved	STD
	0	8.18854	1.99245	0.00818854	0.00199245	6.76235	0.902742	0.00676235	0.000902742		0	0	0.405524	0	0.000405524
	50	11.0778	2.47161	0.0110778	0.00247161	9.89329	0.229136	0.00989329	0.000229136		50	0.139773	0.666898	0.000139773	0.000666898
	500	11.4538	3.16903	0.0114538	0.00316903	8.58153	0.280759	0.00858153	0.000280759		100	2.09708	0.228999	0.00209708	0.000228999
											250	1.98069	0.374063	0.00198069	0.000374063
											500	4.14303	1.70232	0.00414303	0.00170232
Dissolved concentrations measured with ICP-OES
[As]initial.diss.	added As(III) concentrations (µg/L)
[Fe]diss.	Fe concentration (average of triplicate) (mg/L)
STD	standard deviations of triplicate measurements
% Fe dissolved	% of total Fe dissolved in 48 hrs
